# Supplementary material for: Arginine-Mediated Liver Immune Regulation and Antioxidant Defense in Largemouth Bass (Micropterus salmoides): Multi-Omics Insights into Metabolic Remodeling During Nocardia seriolae Infection
Source: Antioxidants (Basel). 2025 Jun 3;14(6):681. doi: 10.3390/antiox14060681 (PMC12189571; doi:10.3390/antiox14060681)
Supplement: Supplementary file 1 [file antioxidants-14-00681-s001.zip]

Archive with 1 entries (1 files):
- antioxidants-3638563-supplementary.pdf
